# Supplementary material for: Skeletal Ryanodine Receptors Are Involved in Impaired Myogenic Differentiation in Duchenne Muscular Dystrophy Patients
Source: Int J Mol Sci. 2021 Nov 30;22(23):12985. doi: 10.3390/ijms222312985 (PMC8657486; doi:10.3390/ijms222312985)
Supplement: Supplementary file 1 [file ijms-22-12985-s001.zip]

Archive with 1 entries (1 files):
- ijms-1453443-supplementary.pdf
